# Supplementary material for: Application of Infrared Pyrolysis and Chemical Post-Activation in the Conversion of Polyethylene Terephthalate Waste into Porous Carbons for Water Purification
Source: Polymers (Basel). 2024 Mar 24;16(7):891. doi: 10.3390/polym16070891 (PMC11013903; doi:10.3390/polym16070891)
Supplement: Supplementary file 1 [file polymers-16-00891-s001.zip]

Archive with 1 entries (1 files):
- polymers-2912381-supplementary.pdf
